# Supplementary material for: Associating Physical and Photocatalytic Properties of Recyclable and Reusable Blast Furnace Dust Waste
Source: Materials (Basel). 2024 Feb 8;17(4):818. doi: 10.3390/ma17040818 (PMC10889973; doi:10.3390/ma17040818)
Supplement: Supplementary file 1 [file materials-17-00818-s001.zip]

Archive with 1 entries (1 files):
- materials-2814653-supplementary.pdf
